# Supplementary material for: Whole-exome sequencing identifies Y1495X of SCN5A to be associated with familial conduction disease and sudden death
Source: Sci Rep. 2014 Jul 10;4:5616. doi: 10.1038/srep05616 (PMC5375973; doi:10.1038/srep05616)
Supplement: Supplementary Information — Table S1 [file srep05616-s1.xls]

## Sheet: Sheet1
Supplementary Table S2: Primers for PCR validation of candidate variants segregated with affected family members
chromosome	Site	Allele	Gene Name	Primer F(5'-3')	Primer R
chr3	38597204	G	SCN5A	AGAATCTGTGGTGCAGAATAGG	TGGGCTGAAAGACTGTGAAG
chr11	64786119	G	ARL2	CCGATTATGGTCAGGCATGT	AAACTGATGCTCAGGGTAGTG
chr11	16872807	G	PLEKHA7	GAAGCAGTGGGACAGATGAG	ACTTTGTTAACCGGAATCTGAAAC
chr19	12126232	C	ZNF433	CACACTGGAGAGAAACCCTATAA	CTTTCCCACACTGCTTACATTC
chr10	63810739	G	ARID5B	AAAGAAACCCATGCAAGTGAAA	GACACAGGCACAGAGAGATAAA
chr5	79026183	T	CMYA5	CCCAGTGTCAAAGGAGAGAAG	GACAAAGCAACATGTTCAGGAG
chr22	24124475	C	MMP11	TGGGAGAGTCTGTGGTAGG	GAAGGCAGCGTCGATCTC
chr7	122769473	A	SLC13A1	AGGTGGAGGTAGAGGTGAAA	CTCTCTTCTCTGTGTGTGTGTG
chr11	66466905	G	SPTBN2	GAATGTCATCCCTCCCACAC	CTCTACTTCTCTGTCAGCTCCT
chr1	46827249	C	NSUN4	GGAGTAAGGTTGGGTTGCTATC	CCTGTACCTGGATGCTGTATTG
chr19	14090311	G	RFX1	AATGGTGGCCTCTTGCTTAT	AGCTCACAGAGGCATTTCC
chr22	28378398	C	TTC28	GGCTGTCCATAACCTGAAGAT	GCTTTAGCATTTGGAAGAAGGG
chr17	72943119	G	OTOP3	GCCAGTACTTCACCCTCTACTA	GAAGAGGTTCTGAGCGATGTG
chr2	64199317	G	VPS54	AAGTTCAGGAGGCTAGTGATTTC	GGAACATACCAACCACGAAGA
chr1	7887691	C	PER3	CCTTACCCAGCTTTCCCTTT	GCACGTGTTCCTTCTCATCT
