# Supplementary material for: Whole-exome sequencing identifies Y1495X of SCN5A to be associated with familial conduction disease and sudden death
Source: Sci Rep. 2014 Jul 10;4:5616. doi: 10.1038/srep05616 (PMC5375973; doi:10.1038/srep05616)
Supplement: Supplementary Information — Table S3 [file srep05616-s4.xls]

## Sheet: Ranking
Supplementary Table S1: 32 remaining genes ranked by SIFT, Polyphen2 and MutationTaster
Chromosome	Position	Reference	GeneName	Genotype Quality	ShareNumber	Prediction from SIFT	Score from SIFT	Polyphen 2	MutationTaster	Codons	Substitution
chr3	38597204	G	SCN5A	High_Confidence	3	0	Damaging	1	6	TAC4485TAA	Y1495*
chr11	64786119	G	ARL2	High_Confidence	3	0	Damaging	1	4.36	GAT253TAT	D85Y
chr11	16872807	G	PLEKHA7	High_Confidence	3	0	Damaging	0.99	0.27	ATC627ATG	I209M
chr19	12126232	C	ZNF433	High_Confidence	3	0	Damaging	0.998	5.02	GGG1450TGG	G484W
chr10	63810739	G	ARID5B	High_Confidence	3	0.002	Damaging	0.089	0.63	GAT826AAT	D276N
chr5	79026183	T	CMYA5	High_Confidence	3	0.003	Damaging	0.001	2.97	GTA1595GGA	V532G
chr22	24124475	C	MMP11	High_Confidence	3	0.004	Damaging	0.999	0.87	CTG1138GTG	L380V
chr7	122769473	A	SLC13A1	High_Confidence	3	0.006	Damaging	0.887	1.75	GTG995GCG	V332A
chr11	66466905	G	SPTBN2	High_Confidence	3	0.011	Damaging	0.967	2.75	CGG3748TGG	R1250W
chr1	46827249	C	NSUN4	High_Confidence	3	0.012	Damaging	0.605	0.6	CTC886TTC	L296F
chr19	14090311	G	RFX1	High_Confidence	3	0.012	Damaging	0.968	2.81	CCG782CGG	P261R
chr22	28378398	C	TTC28	High_Confidence	3	0.012	Damaging	0.042	0.65	CAG7257CAT	Q2419H
chr17	72943119	G	OTOP3	High_Confidence	3	0.019	Damaging	0.993	5.29	TGC1169TAC	C390Y
chr2	64199317	G	VPS54	High_Confidence	3	0.041	Damaging	0.627	2.43	ACT440ATT	T147I
chr1	7887691	C	PER3	High_Confidence	3	0.08	Damaging	0.132	2.67	CCA2678CTA	P893L
chr14	39650300	G	PNN	High_Confidence	3	0.057	TOLERATED	0.023	0.79	GAA1387CAA	E463Q
chr5	71616232	C	PTCD2	High_Confidence	3	0.063	TOLERATED	0.012	1.75	GCT23GTT	A8V
chr8	145094836	G	SPATC1	High_Confidence	3	0.063	TOLERATED	0.001	0.87	GTG238CTG	V80L
chr19	13988486	A	NANOS3	High_Confidence	3	0.067	TOLERATED	na	1.58	ACC424GCC	T142A
chr11	65664435	G	FOSL1	High_Confidence	3	0.068	TOLERATED	0.464	0.79	CAG142GAG	Q48E
chr1	10703324	C	CASZ1	High_Confidence	3	0.071	TOLERATED	0.972	1.53	GAG3913AAG	E1305K
chr12	122337718	C	PSMD9	High_Confidence	3	0.107	TOLERATED	0.357	2.56	AAC420AAG	N140K
chr12	50749162	C	FAM186A	High_Confidence	3	0.108	TOLERATED	0.244	0.79	GTC1453ATC	V485I
chr19	10089812	G	COL5A3	High_Confidence	3	0.142	TOLERATED	0.001	1.75	GCC2870GTC	A957V
chr8	144663480	A	EEF1D	High_Confidence	3	0.18	TOLERATED	na	2.02	TCC1306CCC	S436P
chr12	58009731	C	ARHGEF25	High_Confidence	3	0.191	TOLERATED	0.001	2.02	CCT1351TCT	P451S
chr1	85595688	C	WDR63	High_Confidence	3	0.251	TOLERATED	0	2.26	CAC2425TAC	H809Y
chr12	121687801	T	CAMKK2	High_Confidence	3	0.27	TOLERATED	0.009	3	AGT1198CGT	S400R
chr22	41546053	A	EP300	High_Confidence	3	0.294	TOLERATED	0	1.04	ACA2668CCA	T890P
chr8	146033287	G	ZNF517	High_Confidence	3	0.296	TOLERATED	0.634	1.64	GGG986GCG	G329A
chr19	10610685	C	KEAP1	High_Confidence	3	0.406	TOLERATED	0	3,41	GGG25AGG	G9R
chr19	10226743	C	EIF3G	High_Confidence	3	0.427	TOLERATED	0.844	1.23	GAG603GAT	E201D
